# Supplementary material for: Development of a Lateral Flow Strip-Based Recombinase-Aided Amplification for Active Chlamydia psittaci Infection
Source: Front Microbiol. 2022 Jun 13;13:928025. doi: 10.3389/fmicb.2022.928025 (PMC9234530; doi:10.3389/fmicb.2022.928025)
Supplement: Supplementary file 2 [file Table_1.XLSX]

## Sheet: Sheet1
Postinfection	Chlamydia psittaci copies of feces samples from infected mice (Average ± SD )
	Non treatment					Treatment
	1*	2*	3*	4*		1*	2*	3*	4*
day 1	Undet	Undet	Undet	Undet		Undet	Undet	Undet	Undet
day 3	1.00×104±632.26	7.12×104±2070.42	4.70×103±474.43	9.04×103±525.12		3.05×103±264.59	1.45×104±216.02	4.40×103±126.75	3.78×104±2067.74
day 7	1.14×104±449.69	3.68×104±2517.05	1.94×104±524.93	1.43×104±524.93		3.47×103±165.19	1.63×104±1053.04	1.59×104±1062.49	2.51×104±1562.76
day 10	5.00×103±291.01	6.34×103±680.58	1.18×104±664.99	5.34×103±320.45		7.21×103±360.12	7.69×103±288.79	7.19×103±306.52	1.07×104±959.39
day 14	1.39×103±110.85	2.16×103±387.32	5.66×103±747.18	4.54×103±208.32		290±34.48	560.66±50.03	503.66±64.77	2516.66±215.46
day 17	N/A	N/A	N/A	N/A		41.16±4.37	293.66±15.69	362.33±50.45	1576.66±138.16
day 20	N/A	N/A	N/A	N/A		29.13±8.91	64.66±12.68	754.33±32.01	727.66±22.17
	Undet: Undetectable N/A: Not applicable *1, 2, 3, 4: the four individual mice in the each group
